# Supplementary material for: Modifiable Determinants of Postpartum Weight Loss in Women with Obesity: A Secondary Analysis of the UPBEAT Trial
Source: Nutrients. 2021 Jun 9;13(6):1979. doi: 10.3390/nu13061979 (PMC8227672; doi:10.3390/nu13061979)
Supplement: Supplementary file 1 [file nutrients-13-01979-s001.zip]

Archive with 1 entries (1 files):
- nutrients-1224763-supplementary.pdf
